# Supplementary material for: Body Composition in Adolescent PKU Patients: Beyond Fat Mass
Source: Children (Basel). 2022 Sep 4;9(9):1353. doi: 10.3390/children9091353 (PMC9497631; doi:10.3390/children9091353)
Supplement: Supplementary file 1 [file children-09-01353-s001.zip]

Archive with 1 entries (1 files):
- children-1851728-supplementary.pdf
